# Supplementary material for: Influence of maternal breast milk ingestion on acquisition of the intestinal microbiome in preterm infants
Source: Microbiome. 2016 Dec 30;4:68. doi: 10.1186/s40168-016-0214-x (PMC5200970; doi:10.1186/s40168-016-0214-x)
Supplement: Additional file 1: Table S1. — Per sample key metadata parameters. Table S2. Per sample Shannon diversity indices. Table S3. Mean taxa relative abundance values by postnatal time and birth weight class. Table S4. Mean taxa relative abundance values by birth weight class alone. (XLS 106 kb) [file 40168_2016_214_MOESM1_ESM.xls]

## Sheet: SupplTable 1
Additional file 1: Table S1 -- Per sample key metadata parameters
Sample ID	Study Group	Infant ID	Stool Sample ID	Sample Postnatal Week	Birth Gestational Age	Adjusted Sample Gestational Age	Birth Wt.	Birth Wt. Class	Sex	Twin	Delivery Mode	Sample Postnatal Day	Days Since Antibiotics	Early / Late (21 days)	Interval Nutritional Exposure
INFM207.1	MBM	207	207.1	1	30	30	1090	VLBW	F	NO	Csection	4	1	EARLY21	NPO-IF
INFM207.2	MBM	207	207.2	2	30	31	1090	VLBW	F	NO	Csection	11	8	EARLY21	MBM-PDHM
INFM207.3	MBM	207	207.3	3	30	32	1090	VLBW	F	NO	Csection	18	15	EARLY21	MBM
INFM207.4	MBM	207	207.4	4	30	33	1090	VLBW	F	NO	Csection	25	22	LATE	MBM
INFM225.1	MBM	225	225.1	1	28	28	990	ELBW	M	NO	Csection	3	0	EARLY21	NPO
INFM225.2	MBM	225	225.2	2	28	29	990	ELBW	M	NO	Csection	12	5	EARLY21	MBM
INFM225.3	MBM	225	225.3	3	28	30	990	ELBW	M	NO	Csection	18	0	EARLY21	MBM
INFM225.4	MBM	225	225.4	4	28	31	990	ELBW	M	NO	Csection	23	0	LATE	MBM
INFM225.5	MBM	225	225.5	5	28	32	990	ELBW	M	NO	Csection	30	0	LATE	MBM
INFM225.6	MBM	225	225.6	6	28	33	990	ELBW	M	NO	Csection	37	6	LATE	MBM
INFM225.7	MBM	225	225.7	7	28	34	990	ELBW	M	NO	Csection	44	13	LATE	MBM
INFM225.8	MBM	225	225.8	8	28	36	990	ELBW	M	NO	Csection	56	25	LATE	MBM
INFM232.1	MBM	232	232.1	1	29	29	1410	VLBW	M	NO	Csection	3	1	EARLY21	MBM-NPO
INFM232.2	MBM	232	232.2	2	29	30	1410	VLBW	M	NO	Csection	10	8	EARLY21	MBM
INFM232.3	MBM	232	232.3	3	29	31	1410	VLBW	M	NO	Csection	15	13	EARLY21	MBM
INFM232.4	MBM	232	232.4	4	29	32	1410	VLBW	M	NO	Csection	24	22	LATE	MBM
INFM232.5	MBM	232	232.5	5	29	33	1410	VLBW	M	NO	Csection	34	32	LATE	MBM
INFM232.6	MBM	232	232.6	6	29	34	1410	VLBW	M	NO	Csection	40	38	LATE	MBM
INFM240.1	MBM	240	240.1	1	28	28	770	ELBW	F	NO	Csection	3	0	EARLY21	NPO
INFM240.2	MBM	240	240.2	2	28	29	770	ELBW	F	NO	Csection	11	5	EARLY21	MBM-NPO
INFM240.3	MBM	240	240.3	3	28	30	770	ELBW	F	NO	Csection	18	12	EARLY21	MBM
INFM240.4	MBM	240	240.4	4	28	31	770	ELBW	F	NO	Csection	25	19	LATE	MBM
INFM240.5	MBM	240	240.5	5	28	32	770	ELBW	F	NO	Csection	33	27	LATE	MBM
INFM240.6	MBM	240	240.6	6	28	33	770	ELBW	F	NO	Csection	40	0	LATE	MBM
INFM240.7	MBM	240	240.7	7	28	34	770	ELBW	F	NO	Csection	46	3	LATE	IF-NPO
INFM240.8	MBM	240	240.8	8	28	35	770	ELBW	F	NO	Csection	53	0	LATE	IF
INFM240.9	MBM	240	240.9	9	28	36	770	ELBW	F	NO	Csection	57	2	LATE	IF
INFM255.1	MBM	255	255.1	1	31	31	1470	VLBW	M	NO	Vaginal	4	1	EARLY21	NPO-MBM
INFM255.2	MBM	255	255.2	2	31	32	1470	VLBW	M	NO	Vaginal	11	8	EARLY21	MBM
INFM255.3	MBM	255	255.3	3	31	33	1470	VLBW	M	NO	Vaginal	18	15	EARLY21	MBM
INFM255.4	MBM	255	255.4	4	31	34	1470	VLBW	M	NO	Vaginal	25	22	LATE	MBM
INFM255.5	MBM	255	255.5	5	31	35	1470	VLBW	M	NO	Vaginal	29	26	LATE	MBM
INFM257.1	MBM	257	257.1	2	27	28	1220	VLBW	M	TWIN	Csection	8	5	EARLY21	NPO-MBM
INFM257.2	MBM	257	257.2	3	27	29	1220	VLBW	M	TWIN	Csection	15	12	EARLY21	MBM
INFM257.3	MBM	257	257.3	4	27	30	1220	VLBW	M	TWIN	Csection	22	19	LATE	MBM
INFM257.4	MBM	257	257.4	5	27	31	1220	VLBW	M	TWIN	Csection	29	26	LATE	MBM
INFM257.5	MBM	257	257.5	7	27	33	1220	VLBW	M	TWIN	Csection	47	1	LATE	MBM
INFM258.1	MBM	258	258.1	1	27	27	1690	VLBW	M	TWIN	Csection	6	3	EARLY21	NPO
INFM258.2	MBM	258	258.2	3	27	29	1690	VLBW	M	TWIN	Csection	15	12	EARLY21	MBM
INFM258.3	MBM	258	258.3	4	27	30	1690	VLBW	M	TWIN	Csection	23	0	LATE	MBM
INFM258.4	MBM	258	258.4	5	27	31	1690	VLBW	M	TWIN	Csection	29	6	LATE	MBM
INFM258.5	MBM	258	258.5	6	27	32	1690	VLBW	M	TWIN	Csection	41	18	LATE	MBM
INFM258.6	MBM	258	258.6	7	27	33	1690	VLBW	M	TWIN	Csection	47	24	LATE	MBM
INFM258.7	MBM	258	258.7	8	27	34	1690	VLBW	M	TWIN	Csection	53	30	LATE	MBM
INFM258.8	MBM	258	258.8	9	27	35	1690	VLBW	M	TWIN	Csection	58	35	LATE	MBM
INFM329.1	MBM	329	329.1	1	28	28	1010	VLBW	M	NO	Csection	4	1	EARLY21	NPO
INFM329.2	MBM	329	329.2	2	28	29	1010	VLBW	M	NO	Csection	9	6	EARLY21	NPO-MBM
INFM329.3	MBM	329	329.3	3	28	30	1010	VLBW	M	NO	Csection	17	0	EARLY21	MBM
INFM329.4	MBM	329	329.4	4	28	31	1010	VLBW	M	NO	Csection	25	8	LATE	MBM
INFM329.5	MBM	329	329.5	5	28	32	1010	VLBW	M	NO	Csection	33	16	LATE	MBM
INFM329.6	MBM	329	329.6	6	28	33	1010	VLBW	M	NO	Csection	39	22	LATE	MBM
INFM329.7	MBM	329	329.7	7	28	34	1010	VLBW	M	NO	Csection	46	29	LATE	MBM-IF
INFM329.8	MBM	329	329.8	8	28	35	1010	VLBW	M	NO	Csection	52	35	LATE	MBM-IF
INFM329.9	MBM	329	329.9	9	28	36	1010	VLBW	M	NO	Csection	57	40	LATE	MBM
INFM350.1	MBM	350	350.1	1	26	26	890	ELBW	M	TWIN	Csection	4	2	EARLY21	MBM-NPO
INFM350.2	MBM	350	350.2	2	26	27	890	ELBW	M	TWIN	Csection	9	7	EARLY21	MBM
INFM350.3	MBM	350	350.3	3	26	29	890	ELBW	M	TWIN	Csection	21	0	EARLY21	MBM
INFM350.4	MBM	350	350.4	4	26	29	890	ELBW	M	TWIN	Csection	25	4	LATE	MBM
INFM350.5	MBM	350	350.5	5	26	31	890	ELBW	M	TWIN	Csection	35	5	LATE	MBM
INFM350.6	MBM	350	350.6	8	26	33	890	ELBW	M	TWIN	Csection	50	20	LATE	MBM
INFM351.1	MBM	351	351.1	1	26	26	900	ELBW	F	TWIN	Csection	3	1	EARLY21	MBM-NPO
INFM351.2	MBM	351	351.2	2	26	27	900	ELBW	F	TWIN	Csection	9	1	EARLY21	MBM
INFM351.3	MBM	351	351.3	3	26	28	900	ELBW	F	TWIN	Csection	19	11	EARLY21	MBM
INFM351.4	MBM	351	351.4	4	26	29	900	ELBW	F	TWIN	Csection	25	17	LATE	MBM
INFM351.5	MBM	351	351.5	5	26	31	900	ELBW	F	TWIN	Csection	35	27	LATE	MBM
INFM150.1	PDHM	150	150.1	1	26	26	700	ELBW	F	NO	Csection	2	0	EARLY21	NPO
INFM150.2	PDHM	150	150.2	2	26	27	700	ELBW	F	NO	Csection	10	7	EARLY21	NPO-PDHM
INFM150.3	PDHM	150	150.3	3	26	28	700	ELBW	F	NO	Csection	19	16	EARLY21	PDHM
INFM150.4	PDHM	150	150.4	4	26	29	700	ELBW	F	NO	Csection	26	23	LATE	IF-PDHM
INFM150.5	PDHM	150	150.5	5	26	30	700	ELBW	F	NO	Csection	33	0	LATE	IF
INFM150.6	PDHM	150	150.6	6	26	31	700	ELBW	F	NO	Csection	40	5	LATE	IF
INFM150.7	PDHM	150	150.7	7	26	32	700	ELBW	F	NO	Csection	46	11	LATE	IF
INFM150.8	PDHM	150	150.8	9	26	34	700	ELBW	F	NO	Csection	58	23	LATE	IF
INFM154.1	PDHM	154	154.1	2	26	27	920	ELBW	M	NO	Csection	8	1	EARLY21	NPO-PDHM
INFM154.2	PDHM	154	154.2	3	26	28	920	ELBW	M	NO	Csection	19	12	EARLY21	PDHM
INFM154.3	PDHM	154	154.3	4	26	29	920	ELBW	M	NO	Csection	27	20	LATE	IF-PDHM
INFM154.4	PDHM	154	154.4	5	26	30	920	ELBW	M	NO	Csection	33	26	LATE	IF
INFM154.5	PDHM	154	154.5	6	26	31	920	ELBW	M	NO	Csection	40	33	LATE	IF
INFM154.6	PDHM	154	154.6	7	26	32	920	ELBW	M	NO	Csection	47	40	LATE	IF
INFM154.7	PDHM	154	154.7	8	26	33	920	ELBW	M	NO	Csection	53	46	LATE	IF
INFM210.1	PDHM	210	210.1	1	28	28	840	ELBW	F	TWIN	Csection	4	1	EARLY21	NPO
INFM210.2	PDHM	210	210.2	2	28	29	840	ELBW	F	TWIN	Csection	8	5	EARLY21	PDHM
INFM210.3	PDHM	210	210.3	2	28	29	840	ELBW	F	TWIN	Csection	12	9	EARLY21	PDHM
INFM210.4	PDHM	210	210.4	3	28	30	840	ELBW	F	TWIN	Csection	16	13	EARLY21	PDHM
INFM210.5	PDHM	210	210.5	3	28	30	840	ELBW	F	TWIN	Csection	19	16	EARLY21	PDHM-IF
INFM210.6	PDHM	210	210.6	4	28	31	840	ELBW	F	TWIN	Csection	22	19	LATE	PDHM-IF
INFM210.7	PDHM	210	210.7	5	28	32	840	ELBW	F	TWIN	Csection	31	28	LATE	PDHM
INFM210.8	PDHM	210	210.8	6	28	33	840	ELBW	F	TWIN	Csection	39	36	LATE	IF-PDHM
INFM210.9	PDHM	210	210.9	7	28	34	840	ELBW	F	TWIN	Csection	46	43	LATE	IF
INFM210.10	PDHM	210	210.1	8	28	35	840	ELBW	F	TWIN	Csection	51	48	LATE	IF
INFM211.1	PDHM	211	211.1	2	28	29	630	ELBW	F	TWIN	Csection	10	0	EARLY21	NPO-PDHM
INFM211.2	PDHM	211	211.2	3	28	30	630	ELBW	F	TWIN	Csection	16	4	EARLY21	PDHM
INFM211.3	PDHM	211	211.3	4	28	31	630	ELBW	F	TWIN	Csection	23	11	LATE	PDHM
INFM211.4	PDHM	211	211.4	5	28	32	630	ELBW	F	TWIN	Csection	34	0	LATE	PDHM
INFM211.5	PDHM	211	211.5	6	28	33	630	ELBW	F	TWIN	Csection	38	4	LATE	IF
INFM211.6	PDHM	211	211.6	7	28	34	630	ELBW	F	TWIN	Csection	43	9	LATE	IF
INFM211.7	PDHM	211	211.7	8	28	35	630	ELBW	F	TWIN	Csection	55	21	LATE	IF
INFM211.8	PDHM	211	211.8	9	28	36	630	ELBW	F	TWIN	Csection	59	25	LATE	IF
INFM221.1	PDHM	221	221.1	2	25	26	460	ELBW	F	NO	Csection	8	0	EARLY21	NPO
INFM221.2	PDHM	221	221.2	3	25	27	460	ELBW	F	NO	Csection	16	1	EARLY21	NPO
INFM221.3	PDHM	221	221.3	4	25	28	460	ELBW	F	NO	Csection	22	0	LATE	NPO
INFM221.4	PDHM	221	221.4	5	25	29	460	ELBW	F	NO	Csection	30	0	LATE	NPO-PDHM
INFM221.5	PDHM	221	221.5	6	25	30	460	ELBW	F	NO	Csection	40	0	LATE	PDHM
INFM221.6	PDHM	221	221.6	7	25	31	460	ELBW	F	NO	Csection	47	0	LATE	PDHM-IF
INFM221.7	PDHM	221	221.7	8	25	32	460	ELBW	F	NO	Csection	55	5	LATE	IF-PDHM
INFM221.8	PDHM	221	221.8	9	25	33	460	ELBW	F	NO	Csection	57	7	LATE	IF
INFM387.1	PDHM	387	387.1	1	31	31	1290	VLBW	M	TWIN	Csection	5	2	EARLY21	NPO
INFM387.2	PDHM	387	387.2	2	31	32	1290	VLBW	M	TWIN	Csection	11	8	EARLY21	PDHM
INFM387.3	PDHM	387	387.3	3	31	33	1290	VLBW	M	TWIN	Csection	18	15	EARLY21	PDHM-IF
INFM387.4	PDHM	387	387.4	34	31	34	1290	VLBW	M	TWIN	Csection	22	19	LATE	IF
INFM387.5	PDHM	387	387.5	8	31	38	1290	VLBW	M	TWIN	Csection	53	50	LATE	IF
INFM388.1	PDHM	388	388.1	2	31	32	1270	VLBW	F	TWIN	Csection	8	5	EARLY21	PDHM
INFM388.2	PDHM	388	388.2	3	31	33	1270	VLBW	F	TWIN	Csection	16	13	EARLY21	PDHM
INFM388.3	PDHM	388	388.3	4	31	34	1270	VLBW	F	TWIN	Csection	22	19	LATE	PDHM-IF
INFM388.4	PDHM	388	388.4	5	31	35	1270	VLBW	F	TWIN	Csection	33	30	LATE	IF
INFM388.5	PDHM	388	388.5	7	31	37	1270	VLBW	F	TWIN	Csection	43	40	LATE	IF
INFM436.1	PDHM	436	436.1	1	29	29	1760	VLBW	M	NO	Vaginal	3	0	EARLY21	NPO
INFM436.2	PDHM	436	436.2	2	29	30	1760	VLBW	M	NO	Vaginal	10	7	EARLY21	PDHM
INFM436.3	PDHM	436	436.3	3	29	31	1760	VLBW	M	NO	Vaginal	16	13	EARLY21	PDHM-IF
INFM436.4	PDHM	436	436.4	4	29	32	1760	VLBW	M	NO	Vaginal	23	20	LATE	IF
INFM445.1	PDHM	445	445.1	2	29	30	1520	VLBW	M	TWIN	Csection	8	5	EARLY21	PDHM
INFM445.2	PDHM	445	445.2	3	29	31	1520	VLBW	M	TWIN	Csection	18	0	EARLY21	IF-PDHM
INFM445.3	PDHM	445	445.3	4	29	32	1520	VLBW	M	TWIN	Csection	22	0	LATE	IF
INFM445.4	PDHM	445	445.4	5	29	33	1520	VLBW	M	TWIN	Csection	29	0	LATE	IF
INFM445.5	PDHM	445	445.5	6	29	34	1520	VLBW	M	TWIN	Csection	38	6	LATE	IF
INFM445.6	PDHM	445	445.6	7	29	36	1520	VLBW	M	TWIN	Csection	49	17	LATE	IF
INFM446.1	PDHM	446	446.1	1	29	30	1310	VLBW	M	TWIN	Csection	7	4	EARLY21	PDHM
INFM446.2	PDHM	446	446.2	2	29	31	1310	VLBW	M	TWIN	Csection	14	11	EARLY21	PDHM-IF
INFM446.3	PDHM	446	446.3	3	29	31	1310	VLBW	M	TWIN	Csection	20	17	EARLY21	IF
INFM446.4	PDHM	446	446.4	4	29	32	1310	VLBW	M	TWIN	Csection	23	20	LATE	IF
INFM446.5	PDHM	446	446.5	5	29	33	1310	VLBW	M	TWIN	Csection	33	30	LATE	IF
INFM446.6	PDHM	446	446.6	6	29	34	1310	VLBW	M	TWIN	Csection	38	35	LATE	IF
INFM446.7	PDHM	446	446.7	7	29	35	1310	VLBW	M	TWIN	Csection	46	43	LATE	IF
INFM446.8	PDHM	446	446.8	8	29	36	1310	VLBW	M	TWIN	Csection	54	51	LATE	IF
INFM19.1	IF	19	19.1	3	26	28	810	ELBW	F	TWIN	Csection	15	0	EARLY21	IF-NPO
INFM19.2	IF	19	19.2	4	26	29	810	ELBW	F	TWIN	Csection	22	0	LATE	IF-NPO
INFM19.3	IF	19	19.3	5	26	30	810	ELBW	F	TWIN	Csection	29	0	LATE	IF
INFM19.4	IF	19	19.4	6	26	31	810	ELBW	F	TWIN	Csection	38	7	LATE	IF
INFM19.5	IF	19	19.5	7	26	32	810	ELBW	F	TWIN	Csection	44	13	LATE	IF
INFM19.6	IF	19	19.6	8	26	33	810	ELBW	F	TWIN	Csection	50	19	LATE	IF
INFM19.7	IF	19	19.7	9	26	34	810	ELBW	F	TWIN	Csection	57	26	LATE	IF
INFM20.1	IF	20	20.1	2	26	28	750	ELBW	F	TWIN	Csection	14	0	EARLY21	IF-NPO
INFM20.2	IF	20	20.2	3	26	29	750	ELBW	F	TWIN	Csection	22	0	LATE	IF
INFM20.3	IF	20	20.3	5	26	30	750	ELBW	F	TWIN	Csection	29	0	LATE	IF
INFM20.4	IF	20	20.4	6	26	31	750	ELBW	F	TWIN	Csection	36	0	LATE	IF
INFM20.5	IF	20	20.5	7	26	32	750	ELBW	F	TWIN	Csection	43	6	LATE	IF
INFM20.6	IF	20	20.6	8	26	33	750	ELBW	F	TWIN	Csection	51	14	LATE	IF
INFM20.7	IF	20	20.7	9	26	34	750	ELBW	F	TWIN	Csection	59	22	LATE	IF
INFM76.1	IF	76	76.1	1	30	31	1340	VLBW	F	NO	Csection	7	4	EARLY21	IF
INFM76.2	IF	76	76.2	2	30	31	1340	VLBW	F	NO	Csection	13	10	EARLY21	IF
INFM76.3	IF	76	76.3	3	30	33	1340	VLBW	F	NO	Csection	21	18	EARLY21	IF
INFM76.4	IF	76	76.4	4	30	33	1340	VLBW	F	NO	Csection	26	23	LATE	IF
INFM76.5	IF	76	76.5	5	30	34	1340	VLBW	F	NO	Csection	31	28	LATE	IF
INFM76.6	IF	76	76.6	6	30	35	1340	VLBW	F	NO	Csection	40	37	LATE	IF
INFM123.1	IF	123	123.1	1	30	30	1470	VLBW	M	TWIN	Csection	5	0	EARLY21	NPO-IF
INFM123.2	IF	123	123.2	2	30	31	1470	VLBW	M	TWIN	Csection	12	4	EARLY21	IF
INFM123.3	IF	123	123.3	3	30	32	1470	VLBW	M	TWIN	Csection	18	10	EARLY21	IF
INFM123.4	IF	123	123.4	4	30	33	1470	VLBW	M	TWIN	Csection	22	14	LATE	IF
INFM123.5	IF	123	123.5	5	30	34	1470	VLBW	M	TWIN	Csection	30	22	LATE	IF
INFM123.6	IF	123	123.6	7	30	36	1470	VLBW	M	TWIN	Csection	43	35	LATE	IF
INFM123.7	IF	123	123.7	8	30	37	1470	VLBW	M	TWIN	Csection	51	43	LATE	IF
INFM124.1	IF	124	124.1	2	30	31	1510	VLBW	M	TWIN	Csection	9	1	EARLY21	IF
INFM124.2	IF	124	124.2	2	30	32	1510	VLBW	M	TWIN	Csection	14	6	EARLY21	IF
INFM124.3	IF	124	124.3	3	30	32	1510	VLBW	M	TWIN	Csection	19	11	EARLY21	IF
INFM124.4	IF	124	124.4	4	30	33	1510	VLBW	M	TWIN	Csection	24	16	LATE	IF
INFM124.5	IF	124	124.5	6	30	36	1510	VLBW	M	TWIN	Csection	42	34	LATE	IF
INFM124.6	IF	124	124.6	8	30	37	1510	VLBW	M	TWIN	Csection	51	43	LATE	IF
INFM124.7	IF	124	124.7	9	30	38	1510	VLBW	M	TWIN	Csection	57	49	LATE	IF
INFM131.1a	IF	131	131.1	2	24	25	780	ELBW	M	TWIN	Csection	12	9	EARLY21	NPO-IF
INFM131.2	IF	131	131.2	4	24	27	780	ELBW	M	TWIN	Csection	24	21	LATE	IF
INFM131.3	IF	131	131.3	5	24	28	780	ELBW	M	TWIN	Csection	31	4	LATE	IF
INFM131.4	IF	131	131.4	8	24	31	780	ELBW	M	TWIN	Csection	53	26	LATE	IF
INFM131.5	IF	131	131.5	9	24	32	780	ELBW	M	TWIN	Csection	58	31	LATE	IF
INFM132.1	IF	132	132.1	1	24	24	710	ELBW	M	TWIN	Csection	3	0	EARLY21	NPO
INFM132.2	IF	132	132.2	2	24	25	710	ELBW	M	TWIN	Csection	8	5	EARLY21	IF-NPO
INFM132.3	IF	132	132.3	3	24	26	710	ELBW	M	TWIN	Csection	16	1	EARLY21	IF
INFM132.4	IF	132	132.4	4	24	27	710	ELBW	M	TWIN	Csection	24	9	LATE	IF-NPO
INFM132.5	IF	132	132.5	5	24	28	710	ELBW	M	TWIN	Csection	31	0	LATE	IF
INFM132.6	IF	132	132.6	6	24	29	710	ELBW	M	TWIN	Csection	38	6	LATE	IF
INFM132.7	IF	132	132.7	7	24	30	710	ELBW	M	TWIN	Csection	47	15	LATE	IF
INFM132.8	IF	132	132.8	8	24	31	710	ELBW	M	TWIN	Csection	54	22	LATE	IF
INFM132.9	IF	132	132.9	9	24	32	710	ELBW	M	TWIN	Csection	60	28	LATE	IF
INFM133.1	IF	133	133.1	1	27	27	1060	VLBW	F	NO	Vaginal	2	0	EARLY21	NPO
INFM133.2	IF	133	133.2	2	27	28	1060	VLBW	F	NO	Vaginal	8	0	EARLY21	IF
INFM133.3	IF	133	133.3	3	27	29	1060	VLBW	F	NO	Vaginal	15	6	EARLY21	IF
INFM133.4	IF	133	133.4	4	27	30	1060	VLBW	F	NO	Vaginal	24	15	LATE	IF
INFM133.5	IF	133	133.5	5	27	31	1060	VLBW	F	NO	Vaginal	32	22	LATE	IF
INFM334.1a	IF	334	334.1	1	30	30	1360	VLBW	F	NO	Vaginal	3	1	EARLY21	PDHM-NPO
INFM334.2	IF	334	334.2	2	30	31	1360	VLBW	F	NO	Vaginal	12	10	EARLY21	MBM-PDHM
INFM334.3	IF	334	334.3	3	30	32	1360	VLBW	F	NO	Vaginal	18	16	EARLY21	IF
INFM334.4	IF	334	334.4	4	30	33	1360	VLBW	F	NO	Vaginal	24	22	LATE	IF
INFM334.5	IF	334	334.5	5	30	34	1360	VLBW	F	NO	Vaginal	29	27	LATE	IF
INFM334.6	IF	334	334.6	6	30	35	1360	VLBW	F	NO	Vaginal	38	36	LATE	IF
INFM334.7	IF	334	334.7	7	30	37	1360	VLBW	F	NO	Vaginal	49	47	LATE	IF
INFM334.8	IF	334	334.8	8	30	37	1360	VLBW	F	NO	Vaginal	51	49	LATE	IF
INFM116.1	IF	116	116.1	1	31	32	1610	VLBW	M	TWIN	Csection	7	ND	EARLY21	IF
INFM116.2	IF	116	116.2	2	31	33	1610	VLBW	M	TWIN	Csection	14	ND	EARLY21	IF
INFM116.3	IF	116	116.3	3	31	33	1610	VLBW	M	TWIN	Csection	16	ND	EARLY21	IF
INFM116.4	IF	116	116.4	4	31	34	1610	VLBW	M	TWIN	Csection	23	ND	LATE	IF
INFM116.5	IF	116	116.5	5	31	35	1610	VLBW	M	TWIN	Csection	32	ND	LATE	IF
INFM117.1	IF	117	117.1	1	31	32	1480	VLBW	F	TWIN	Csection	7	ND	EARLY21	IF
INFM117.2	IF	117	117.2	2	31	32	1480	VLBW	F	TWIN	Csection	13	ND	EARLY21	IF
INFM117.3	IF	117	117.3	3	31	33	1480	VLBW	F	TWIN	Csection	15	ND	EARLY21	IF
INFM117.4	IF	117	117.4	4	31	34	1480	VLBW	F	TWIN	Csection	23	ND	LATE	IF
INFM117.5	IF	117	117.5	5	31	35	1480	VLBW	F	TWIN	Csection	30	ND	LATE	IF
INFM334.1b	IF	334	334.1	1	30	30	1360	VLBW	F	NO	Vaginal	3	1	EARLY21	PDHM-NPO
INFM131.1b	IF	131	131.1	2	24	25	780	ELBW	M	TWIN	Csection	12	9	EARLY21	NPO-IF
[Nutritional groups: IF - infant formula, MBM - mother's breast milk, PDHM - donor milk, NPO - no enteral feeding]
[ND - not determined; VLBW >1000g, ELBW <1000g; not all samples passed the 2145 read threshold to be included in analyses]

## Sheet: SupplTable 2
Supplemental Table 2 -- Per sample Shannon diversity indices
Sample Group	Sample ID	Sample Postnatal Day	Birth Gestational Age Range	Adjusted Sample Gestational Age	Shannon Diversity Index
MBM.EARLY.ELBW	INFM225.2	12	27-29	29	1.92396
MBM.EARLY.ELBW	INFM225.3	18	27-29	30	1.71686
MBM.EARLY.ELBW	INFM240.1	3	27-29	28	3.05387
MBM.EARLY.ELBW	INFM240.2	11	27-29	29	1.48928
MBM.EARLY.ELBW	INFM240.3	18	27-29	30	2.18085
MBM.EARLY.ELBW	INFM350.1	4	26less	26	0.878491
MBM.EARLY.ELBW	INFM350.2	9	26less	27	1.89337
MBM.EARLY.ELBW	INFM350.3	21	26less	29	1.67511
MBM.EARLY.ELBW	INFM351.1	3	26less	26	2.97784
MBM.EARLY.ELBW	INFM351.2	9	26less	27	1.27943
MBM.EARLY.ELBW	INFM351.3	19	26less	28	2.51741
MBM.EARLY.VLBW	INFM207.2	11	30-32	31	2.23642
MBM.EARLY.VLBW	INFM207.3	18	30-32	32	2.45394
MBM.EARLY.VLBW	INFM232.1	3	27-29	29	3.45902
MBM.EARLY.VLBW	INFM232.2	10	27-29	30	1.8476
MBM.EARLY.VLBW	INFM232.3	15	27-29	31	2.764
MBM.EARLY.VLBW	INFM255.1	4	30-32	31	3.31422
MBM.EARLY.VLBW	INFM255.2	11	30-32	32	1.90455
MBM.EARLY.VLBW	INFM255.3	18	30-32	33	2.8563
MBM.EARLY.VLBW	INFM257.1	8	27-29	28	1.22987
MBM.EARLY.VLBW	INFM257.2	15	27-29	29	1.52541
MBM.EARLY.VLBW	INFM258.1	6	27-29	27	3.21786
MBM.EARLY.VLBW	INFM258.2	15	27-29	29	1.26449
MBM.EARLY.VLBW	INFM329.1	4	27-29	28	3.07098
MBM.EARLY.VLBW	INFM329.2	9	27-29	29	0.929479
MBM.EARLY.VLBW	INFM329.3	17	27-29	30	1.09666
MBM.LATE.ELBW	INFM225.4	23	27-29	31	1.03456
MBM.LATE.ELBW	INFM225.5	30	27-29	32	1.27616
MBM.LATE.ELBW	INFM225.6	37	27-29	33	2.15245
MBM.LATE.ELBW	INFM225.7	44	27-29	34	2.59648
MBM.LATE.ELBW	INFM225.8	56	27-29	36	2.49464
MBM.LATE.ELBW	INFM240.4	25	27-29	31	2.46886
MBM.LATE.ELBW	INFM240.5	33	27-29	32	2.27979
MBM.LATE.ELBW	INFM240.6	40	27-29	33	2.71852
MBM.LATE.ELBW	INFM240.7	46	27-29	34	1.64071
MBM.LATE.ELBW	INFM240.8	53	27-29	35	1.658
MBM.LATE.ELBW	INFM240.9	57	27-29	36	2.16806
MBM.LATE.ELBW	INFM350.4	25	26less	29	2.682
MBM.LATE.ELBW	INFM350.5	35	26less	31	2.36423
MBM.LATE.ELBW	INFM350.6	50	26less	33	2.48369
MBM.LATE.ELBW	INFM351.4	25	26less	29	2.44326
MBM.LATE.ELBW	INFM351.5	35	26less	31	2.58628
MBM.LATE.VLBW	INFM207.4	25	30-32	33	2.24783
MBM.LATE.VLBW	INFM232.4	24	27-29	32	2.85664
MBM.LATE.VLBW	INFM232.5	34	27-29	33	2.99403
MBM.LATE.VLBW	INFM232.6	40	27-29	34	2.92766
MBM.LATE.VLBW	INFM255.4	25	30-32	34	2.57134
MBM.LATE.VLBW	INFM255.5	29	30-32	35	2.44271
MBM.LATE.VLBW	INFM257.3	22	27-29	30	2.40041
MBM.LATE.VLBW	INFM257.4	29	27-29	31	2.86664
MBM.LATE.VLBW	INFM257.5	47	27-29	33	1.39265
MBM.LATE.VLBW	INFM258.3	23	27-29	30	0.888971
MBM.LATE.VLBW	INFM258.4	29	27-29	31	1.76306
MBM.LATE.VLBW	INFM258.5	41	27-29	32	1.87933
MBM.LATE.VLBW	INFM258.6	47	27-29	33	1.83518
MBM.LATE.VLBW	INFM258.7	53	27-29	34	1.9925
MBM.LATE.VLBW	INFM258.8	58	27-29	35	2.06951
MBM.LATE.VLBW	INFM329.4	25	27-29	31	2.41046
MBM.LATE.VLBW	INFM329.5	33	27-29	32	2.40781
MBM.LATE.VLBW	INFM329.6	39	27-29	33	2.28476
MBM.LATE.VLBW	INFM329.7	46	27-29	34	2.786
MBM.LATE.VLBW	INFM329.8	52	27-29	35	2.79043
MBM.LATE.VLBW	INFM329.9	57	27-29	36	2.43878
PDHM.EARLY.ELBW	INFM150.1	2	26less	26	2.90907
PDHM.EARLY.ELBW	INFM150.2	10	26less	27	1.61104
PDHM.EARLY.ELBW	INFM150.3	19	26less	28	2.02972
PDHM.EARLY.ELBW	INFM154.1	8	26less	27	1.01148
PDHM.EARLY.ELBW	INFM154.2	19	26less	28	1.13716
PDHM.EARLY.ELBW	INFM210.1	4	27-29	28	2.53754
PDHM.EARLY.ELBW	INFM210.2	8	27-29	29	1.56964
PDHM.EARLY.ELBW	INFM210.4	16	27-29	30	0.8948
PDHM.EARLY.ELBW	INFM210.5	19	27-29	30	2.09408
PDHM.EARLY.ELBW	INFM211.1	10	27-29	29	0.837552
PDHM.EARLY.ELBW	INFM221.1	8	26less	26	1.73138
PDHM.EARLY.ELBW	INFM221.2	16	26less	27	0.765808
PDHM.EARLY.VLBW	INFM387.1	5	30-32	31	2.76042
PDHM.EARLY.VLBW	INFM387.2	11	30-32	32	2.06863
PDHM.EARLY.VLBW	INFM387.3	18	30-32	33	2.27594
PDHM.EARLY.VLBW	INFM388.1	8	30-32	32	1.11595
PDHM.EARLY.VLBW	INFM388.2	16	30-32	33	1.19631
PDHM.EARLY.VLBW	INFM436.1	3	27-29	29	3.27043
PDHM.EARLY.VLBW	INFM436.2	10	27-29	30	1.0668
PDHM.EARLY.VLBW	INFM436.3	16	27-29	31	1.73901
PDHM.EARLY.VLBW	INFM445.1	8	27-29	30	0.814847
PDHM.EARLY.VLBW	INFM445.2	18	27-29	31	2.12852
PDHM.EARLY.VLBW	INFM446.1	7	27-29	30	2.77899
PDHM.EARLY.VLBW	INFM446.2	14	27-29	31	2.32898
PDHM.EARLY.VLBW	INFM446.3	20	27-29	31	1.62197
PDHM.LATE.ELBW	INFM150.4	26	26less	29	2.21256
PDHM.LATE.ELBW	INFM150.5	33	26less	30	2.04488
PDHM.LATE.ELBW	INFM150.6	40	26less	31	2.44479
PDHM.LATE.ELBW	INFM150.7	46	26less	32	2.08204
PDHM.LATE.ELBW	INFM150.8	58	26less	34	2.43781
PDHM.LATE.ELBW	INFM154.3	27	26less	29	1.64079
PDHM.LATE.ELBW	INFM154.4	33	26less	30	1.50061
PDHM.LATE.ELBW	INFM154.5	40	26less	31	2.02794
PDHM.LATE.ELBW	INFM154.6	47	26less	32	1.70598
PDHM.LATE.ELBW	INFM154.7	53	26less	33	2.55421
PDHM.LATE.ELBW	INFM210.10	51	27-29	35	1.96329
PDHM.LATE.ELBW	INFM210.6	22	27-29	31	2.10254
PDHM.LATE.ELBW	INFM210.7	31	27-29	32	2.69831
PDHM.LATE.ELBW	INFM210.8	39	27-29	33	2.25851
PDHM.LATE.ELBW	INFM210.9	46	27-29	34	2.57556
PDHM.LATE.ELBW	INFM211.3	23	27-29	31	1.17101
PDHM.LATE.ELBW	INFM211.5	38	27-29	33	0.909078
PDHM.LATE.ELBW	INFM211.7	55	27-29	35	2.47772
PDHM.LATE.ELBW	INFM211.8	59	27-29	36	2.73349
PDHM.LATE.ELBW	INFM221.3	22	26less	28	0.604959
PDHM.LATE.ELBW	INFM221.4	30	26less	29	2.08661
PDHM.LATE.ELBW	INFM221.5	40	26less	30	0.996309
PDHM.LATE.ELBW	INFM221.6	47	26less	31	1.04782
PDHM.LATE.ELBW	INFM221.7	55	26less	32	1.6064
PDHM.LATE.ELBW	INFM221.8	57	26less	33	1.21373
PDHM.LATE.VLBW	INFM387.4	22	30-32	34	2.19773
PDHM.LATE.VLBW	INFM387.5	53	30-32	38	2.61473
PDHM.LATE.VLBW	INFM388.3	22	30-32	34	2.21964
PDHM.LATE.VLBW	INFM388.4	33	30-32	35	3.00205
PDHM.LATE.VLBW	INFM388.5	43	30-32	37	3.178
PDHM.LATE.VLBW	INFM436.4	23	27-29	32	2.07812
PDHM.LATE.VLBW	INFM445.3	22	27-29	32	1.85918
PDHM.LATE.VLBW	INFM445.4	29	27-29	33	0.717477
PDHM.LATE.VLBW	INFM445.5	38	27-29	34	2.36574
PDHM.LATE.VLBW	INFM445.6	49	27-29	36	2.75596
PDHM.LATE.VLBW	INFM446.4	23	27-29	32	2.33726
PDHM.LATE.VLBW	INFM446.5	33	27-29	33	2.57984
PDHM.LATE.VLBW	INFM446.6	38	27-29	34	2.08062
PDHM.LATE.VLBW	INFM446.7	46	27-29	35	2.63844
PDHM.LATE.VLBW	INFM446.8	54	27-29	36	2.48268
IF.EARLY.ELBW	INFM131.1b	12	26less	25	1.89709
IF.EARLY.ELBW	INFM132.1	3	26less	24	2.28126
IF.EARLY.ELBW	INFM132.2	8	26less	25	0.680293
IF.EARLY.ELBW	INFM132.3	16	26less	26	0.566989
IF.EARLY.ELBW	INFM19.1	15	26less	28	2.51971
IF.EARLY.ELBW	INFM20.1	14	26less	28	1.67892
IF.EARLY.VLBW	INFM116.1	7	30-32	32	2.14648
IF.EARLY.VLBW	INFM116.2	14	30-32	33	2.74286
IF.EARLY.VLBW	INFM116.3	16	30-32	33	2.90589
IF.EARLY.VLBW	INFM117.1	7	30-32	32	2.31815
IF.EARLY.VLBW	INFM117.2	13	30-32	32	2.75196
IF.EARLY.VLBW	INFM117.3	15	30-32	33	2.37212
IF.EARLY.VLBW	INFM123.1	5	30-32	30	2.99263
IF.EARLY.VLBW	INFM123.2	12	30-32	31	0.600039
IF.EARLY.VLBW	INFM123.3	18	30-32	32	3.19983
IF.EARLY.VLBW	INFM124.1	9	30-32	31	0.608709
IF.EARLY.VLBW	INFM124.2	14	30-32	32	1.77803
IF.EARLY.VLBW	INFM124.3	19	30-32	32	3.05992
IF.EARLY.VLBW	INFM133.1	2	27-29	27	0.301592
IF.EARLY.VLBW	INFM133.2	8	27-29	28	1.01898
IF.EARLY.VLBW	INFM133.3	15	27-29	29	1.58565
IF.EARLY.VLBW	INFM334.1a	3	30-32	30	3.10919
IF.EARLY.VLBW	INFM334.1b	3	30-32	30	3.29304
IF.EARLY.VLBW	INFM334.2	12	30-32	31	2.1434
IF.EARLY.VLBW	INFM334.3	18	30-32	32	2.25402
IF.EARLY.VLBW	INFM76.1	7	30-32	31	0.626012
IF.EARLY.VLBW	INFM76.2	13	30-32	31	0.912964
IF.EARLY.VLBW	INFM76.3	21	30-32	33	2.65661
IF.LATE.ELBW	INFM131.2	24	26less	27	1.5511
IF.LATE.ELBW	INFM131.3	31	26less	28	0.896897
IF.LATE.ELBW	INFM131.4	53	26less	31	1.99812
IF.LATE.ELBW	INFM131.5	58	26less	32	2.34495
IF.LATE.ELBW	INFM132.5	31	26less	28	0.853258
IF.LATE.ELBW	INFM132.6	38	26less	29	1.33467
IF.LATE.ELBW	INFM132.7	47	26less	30	1.00938
IF.LATE.ELBW	INFM132.8	54	26less	31	1.52797
IF.LATE.ELBW	INFM132.9	60	26less	32	2.94395
IF.LATE.ELBW	INFM19.2	22	26less	29	0.899068
IF.LATE.ELBW	INFM19.3	29	26less	30	0.275943
IF.LATE.ELBW	INFM19.4	38	26less	31	2.08087
IF.LATE.ELBW	INFM19.5	44	26less	32	2.48209
IF.LATE.ELBW	INFM19.6	50	26less	33	2.33867
IF.LATE.ELBW	INFM19.7	57	26less	34	2.96837
IF.LATE.ELBW	INFM20.2	22	26less	29	2.17733
IF.LATE.ELBW	INFM20.3	29	26less	30	0.409003
IF.LATE.ELBW	INFM20.4	36	26less	31	1.12327
IF.LATE.ELBW	INFM20.5	43	26less	32	2.63474
IF.LATE.ELBW	INFM20.6	51	26less	33	2.00098
IF.LATE.ELBW	INFM20.7	59	26less	34	2.18478
IF.LATE.VLBW	INFM116.4	23	30-32	34	3.19215
IF.LATE.VLBW	INFM116.5	32	30-32	35	2.99446
IF.LATE.VLBW	INFM117.4	23	30-32	34	2.99519
IF.LATE.VLBW	INFM117.5	30	30-32	35	2.97805
IF.LATE.VLBW	INFM123.4	22	30-32	33	2.79657
IF.LATE.VLBW	INFM123.5	30	30-32	34	2.96841
IF.LATE.VLBW	INFM123.6	43	30-32	36	2.98459
IF.LATE.VLBW	INFM123.7	51	30-32	37	2.92458
IF.LATE.VLBW	INFM124.4	24	30-32	33	3.21489
IF.LATE.VLBW	INFM124.5	42	30-32	36	3.10126
IF.LATE.VLBW	INFM124.6	51	30-32	37	3.04173
IF.LATE.VLBW	INFM124.7	57	30-32	38	2.9863
IF.LATE.VLBW	INFM133.4	24	27-29	30	2.58442
IF.LATE.VLBW	INFM133.5	32	27-29	31	3.21384
IF.LATE.VLBW	INFM334.4	24	30-32	33	2.20206
IF.LATE.VLBW	INFM334.5	29	30-32	34	2.77217
IF.LATE.VLBW	INFM334.6	38	30-32	35	2.76004
IF.LATE.VLBW	INFM334.7	49	30-32	37	2.70322
IF.LATE.VLBW	INFM334.8	51	30-32	37	2.91256
IF.LATE.VLBW	INFM76.4	26	30-32	33	3.03538
IF.LATE.VLBW	INFM76.5	31	30-32	34	3.04972
IF.LATE.VLBW	INFM76.6	40	30-32	35	3.02716

## Sheet: SupplTable 3
Supplemental Table 3 -- Mean taxa abundance values by postnatal time and birth weight class
			MBM						IF						PDHM/IF
Taxa	OVERALL	LME-AGA P-Value	MBM.EARLY.ELBW	MBM.LATE.ELBW	LME-PND P-Value	MBM.EARLY.VLBW	MBM.LATE.VLBW	LME-PND P-Value	IF.EARLY.ELBW	IF.EARLY.VLBW	LME-PND P-Value	IF.LATE.ELBW	IF.LATE.VLBW	LME-PND P-Value	PDHM.EARLY.ELBW	PDHM.LATE.ELBW	LME-PND P-Value	PDHM.EARLY.VLBW	PDHM.LATE.VLBW	LME-PND P-Value
Bacillales	19.46	1.2e-07	29.57	0.96	0.0006	57.94	0.34	0.0023	98.47	98.89	0.00085	5.92	2.3	0.096	75.49	14.23	0.00014	64.76	1.19	0.024
Clostridiales	36.18	9.1e-11	0.51	17.32	0.00016	18.34	65.93	0.00013	0.88	0.16	0.0047	38.53	50.01	0.46	12.44	33.77	0.05	9.11	49.01	3.4e-06
Lactobacillales	13.62	0.29	14.88	17.1	0.16	1.74	1.82	0.0049	0.09	0.07	0.82	52.81	4.32	0.37	7.61	30.97	0.0043	5.8	13.78	0.41
Enterobacteriales	22.44	0.05	0.32	50.5	0.78	18.15	23.2	0.62	0.05	0.16	0.045	0.07	31.41	0.0071	2.83	17.08	0.017	18.42	33.15	0.53
[LME - P-values of fitted multiple linear regression model based on adjusted gestational age (AGA) or postnatal day (PND)]

## Sheet: SupplTable 4
Supplemental Table 4 -- Mean taxa abundance values by birth weight class alone
	MBM					PDHM/IF					IF
Taxa	LME.p.adj	LME.p.fdr	OVERALL	ELBW	VLBW	LME.p.adj	LME.p.fdr	OVERALL	ELBW	VLBW	LME.p.adj	LME.p.fdr	OVERALL	ELBW	VLBW
Bacillales	0.32	0.094	0.83	1.28	0.49	0.29	0.15	11.54	15.82	4.39	0.72	0.17	5.23	8.41	2.19
Clostridiales	0.0017	0.0017	44.14	28.11	56.36	0.25	0.15	31.24	29.9	33.48	0.087	0.028	35.47	16	54.05
Enterobacteriales	0.27	0.088	38.52	44.02	34.33	1	0.84	26.83	22.58	33.91	0.012	0.0062	15.89	8.92	22.54
Lactobacillales	0.12	0.065	6.87	9.76	4.66	1	0.89	24.78	24.78	24.79	0.0084	0.0062	26.58	44.67	9.3
[ >7days since ABX, >21 days post birth; LME - P-values of fitted multiple linear regression model based on adjusted gestational age (AGA) by study group (bonferroni and FDR adjusted values)]
